# Supplementary material for: Discovery of New Secondary Metabolites from Marine Bacteria Hahella Based on an Omics Strategy
Source: Mar Drugs. 2022 Apr 18;20(4):269. doi: 10.3390/md20040269 (PMC9030710; doi:10.3390/md20040269)
Supplement: Supplementary file 1 [file marinedrugs-20-00269-s001.zip]

Archive with 1 entries (1 files):
- marinedrugs-1677818-supplementary.pdf
